# Supplementary material for: Lamp1 Deficiency Enhances Sensitivity to α-Synuclein and Oxidative Stress in Drosophila Models of Parkinson Disease
Source: Int J Mol Sci. 2022 Oct 28;23(21):13078. doi: 10.3390/ijms232113078 (PMC9657416; doi:10.3390/ijms232113078)
Supplement: Supplementary file 1 [file ijms-23-13078-s001.zip]

Archive with 1 entries (1 files):
- ijms-1928284-supplementary.pdf
